# Supplementary material for: Study of FOXO1/pFOXO1, lncRNA ADAMTS9-AS2, and miR-96-5p in laryngeal squamous cell carcinoma
Source: BMC Cancer. 2025 Dec 23;25:1882. doi: 10.1186/s12885-025-15283-6 (PMC12729057; doi:10.1186/s12885-025-15283-6)
Supplement: Supplementary file 1 — Supplementary Material 1: High score miRNAs. [file 12885_2025_15283_MOESM1_ESM.xlsx]

## Sheet: Sheet1
miRNA	Gene	mirtarbase score	diana score	LogFC, GSE142083	LogFC, TCGA	LogFC, GSE133632	mirdb score	miRmap score	mirwalk score	starbase score	targetscan score	Total Score	literature rev
hsa-miR-1269b	FOXO1				5.91149		0.5	0.5		0.5	0.5	7.91149	0
hsa-miR-105-5p	FOXO1				6.27606					0.5		6.77606	0
hsa-miR-767-5p	FOXO1				6.08877			0.5				6.58877	0
hsa-miR-508-3p	FOXO1				2.57909	1.13957	0.5	0.5		0.5	0.5	5.71867	0
hsa-miR-455-3p	FOXO1				2.33221	1.1166		0.5		0.5		4.4488	0
hsa-miR-96-5p	FOXO1	0.5			1.82327		0.5	0.5		0.5	0.5	4.32327	0
hsa-miR-7974	FOXO1				1.6034	1.83303	0.5					3.93644	0
hsa-miR-3662	FOXO1				2.6845		0.5	0.5				3.6845	0
hsa-miR-6731-5p	FOXO1				2.19216		0.5				0.5	3.19216	0
hsa-miR-130b-3p	FOXO1	0.5			1.34889		0.5	0.5				2.84889	0
