# Supplementary material for: Study of FOXO1/pFOXO1, lncRNA ADAMTS9-AS2, and miR-96-5p in laryngeal squamous cell carcinoma
Source: BMC Cancer. 2025 Dec 23;25:1882. doi: 10.1186/s12885-025-15283-6 (PMC12729057; doi:10.1186/s12885-025-15283-6)
Supplement: Supplementary file 2 — Supplementary Material 2: High score lncRNAs. [file 12885_2025_15283_MOESM2_ESM.xlsx]

## Sheet: Sheet1
miRNA	LncRNA	encori score	rnainter score	diana score	LogFC(-1),TCGA	LogFC(-1),Total GEO	Total Score
hsa-miR-96-5p	ADAMTS9-AS2		0.5		1.1046	6.41535	8.01995
hsa-miR-96-5p	ZNF503-AS1		0.5		3.90094	3.12892	7.52986
hsa-miR-96-5p	MEF2C-AS1		0.5		1.02774	1.45377	2.9815
hsa-miR-96-5p	AL133444.1			0.5	1.74485	0	2.24485
hsa-miR-96-5p	AL158212.3			0.5	1.0628	0	1.5628
hsa-miR-96-5p	MALAT1	0.5	0.5	0.5			1.5
hsa-miR-96-5p	KCNQ1OT1	0.5	0.5	0.5			1.5
hsa-miR-96-5p	XIST	0.5	0.5	0.5			1.5
hsa-miR-96-5p	MZF1-AS1	0.5	0.5	0.5			1.5
hsa-miR-96-5p	GAS5		0.5	0.5			1
hsa-miR-96-5p	EBLN3P	0.5		0.5			1
hsa-miR-96-5p	SNHG16		0.5	0.5			1
hsa-miR-96-5p	MAPKAPK5-AS1		0.5	0.5			1
hsa-miR-96-5p	CASC19	0.5		0.5			1
hsa-miR-96-5p	GABPB1-AS1		0.5	0.5			1
hsa-miR-96-5p	C1orf220		0.5	0.5			1
hsa-miR-96-5p	NEAT1		0.5	0.5			1
hsa-miR-96-5p	DLEU1		0.5	0.5			1
hsa-miR-96-5p	MCM3AP-AS1		0.5	0.5			1
hsa-miR-96-5p	LOC643072		0.5	0.5			1
hsa-miR-96-5p	LINC00894		0.5	0.5			1
hsa-miR-96-5p	DLGAP1-AS1		0.5	0.5			1
hsa-miR-96-5p	SNHG7		0.5	0.5			1
hsa-miR-96-5p	SNHG1		0.5	0.5			1
hsa-miR-96-5p	HCG18		0.5	0.5			1
